# Supplementary material for: Improved designs for pET expression plasmids increase protein production yield in Escherichia coli
Source: Commun Biol. 2020 May 7;3:214. doi: 10.1038/s42003-020-0939-8 (PMC7205610; doi:10.1038/s42003-020-0939-8)
Supplement: Supplementary file 3 — Supplementary Data 1 [file 42003_2020_939_MOESM3_ESM.xlsx]

## Sheet: Fig 1b, 3b, 4b
BL21(DE3) pLysS	OD600 at 1.5 hours			OD600 at 1.5 hours (Adjusted for blank)			OD600 Post induction (2hrs) df=4			OD600 Post induction (2hrs) adjusted for df=4			Post induction fluorescence df=4			Post induction fluorescence adjusted for df=4			Average fluorescence (AU)/mL	(AU)/mL StDev	(AU)/mL ttest	Fluorescence/OD600			Average AU/OD	AU/OD StDev	AU/OD ttest	Calculate mg/mL (Based on the sfGFP standard curve calculation on the plate reader)	mg/mL = Use AU as factor Y	mg/L (mg/mL*1000)	Fold change
	1	2	3	1	2	3	1	2	3	1	2	3	1	2	3	1	2	3				1	2	3				y = 1E+06x + 949.26
pET28a	0.172	0.163	0.183	0.074	0.065	0.085	0.627	0.662	0.636	2.508	2.648	2.544	1042.1	1097.2	1235.8	4168.4	4388.8	4943.2	4500.13	399.218		1662.04	1657.4	1943.08	1754.18	163.614		pET28a	0.000804915	0.804915
T7pCONS	0.169	0.164	0.164	0.071	0.066	0.066	0.582	0.581	0.546	2.328	2.324	2.184	2795.4	2952.9	2477	11181.6	11811.6	9908	10967.1	969.764	0.000435304	4803.09	5082.44	4536.63	4807.39	272.932	7.67997e-05	T7pCONS	0.00385813	3.85813	4.79321
TIR-1	0.171	0.16	0.165	0.073	0.062	0.067	0.601	0.576	0.584	2.404	2.304	2.336	7169.5	7179.9	6602.3	28678	28719.6	26409.2	27935.6	1322.06	7.97768e-06	11929.3	12465.1	11305.3	11899.9	580.456	8.25769e-06	TIR-1	0.0109506	10.9506	13.6047
TIR-1 T7pCONS	0.168	0.163	0.161	0.07	0.065	0.063	0.723	0.586	0.559	2.892	2.344	2.236	19237	19950	12616	76948	79800	50464	69070.7	16176.8	0.00229915	26607.2	34044.4	22568.9	27740.1	5821.03	0.00150891	TIR-1 T7pCONS	0.0267909	26.7909	33.2841
TIR-2	0.171	0.168	0.166	0.073	0.07	0.068	0.637	0.664	0.626	2.548	2.656	2.504	24077	27497	23686	96308	109988	94744	100347	8386.18	3.85884e-05	37797.5	41411.1	37837.1	39015.2	2075.02	6.44692e-06	TIR-2	0.038066	38.066	47.2919
TIR-2 T7PCONS	0.166	0.165	0.175	0.068	0.067	0.077	0.574	0.603	0.645	2.296	2.412	2.58	61118	62179	55684	244472	248716	222736	238641	13936.9	8.31691e-06	106477	103116	86331.8	98641.7	10792.4	9.99135e-05	TIR-2 T7PCONS	0.0976925	97.6925	121.37

## Sheet: Fig 4c
MTH1 blot densitometry	pLysS			Final OD600			Pixels/OD
	1	2	3	1	2	3	1	2	3	Average	StDev	ttest vs pET28a
pET28a	13092.2	9802.34	12192.2	1.99	1.68	1.685	6578.99	5834.73	7235.72	6549.81	700.95
T7pCONS	16289.5	20992.1	6801.36	1.545	1.66	1.463	10543.4	12645.9	4648.91	9279.38	4145.6	0.323729
TIR-2	27087.3	25490.1	26489.1	2	1.855	1.89	13543.6	13741.3	14015.4	13766.8	236.904	7.19628e-05
TIR-2+T7pCONS	24991	27290.7	26290.2	2.2	1.75	1.845	11359.5	15594.7	14249.4	13734.5	2164.01	0.00543157
Amount (μL) collected for 1 ODU	Amount (μL) collected for 1 ODU			Normalisation value per mL			Pixels/mL
	1	2	3	1	2	3	1	2	3	Average	StDev	ttest
pET28a	502.513	595.238	593.472	1.99	1.68	1.685	2.60535e+06	1.64679e+06	2.05438e+06	2.10217e+06	481060
T7pCONS	647.249	602.41	683.527	1.545	1.66	1.463	2.51673e+06	3.48469e+06	995039	2.33215e+06	1.25505e+06	0.781704
TIR-2	500	539.084	529.101	2	1.855	1.89	5417460	4.72842e+06	5.00644e+06	5.05077e+06	346655	0.000998762
TIR-2+T7pCONS	454.545	571.429	542.005	2.2	1.75	1.845	5.49802e+06	4775869	4.85054e+06	5.04147e+06	397135	0.00122706

## Sheet: Fig 4d
Neil3 blot densitometry	pLysS		0.05 ODU loaded per well	Final OD600			Pixels/OD
	1	2	3	1	2	3	1	2	3	Average	StDev	ttest
pET28a	8751.84	12598.8	10251.2	1.5	1.6	1.4	5834.56	7874.23	7322.29	7010.36	1055
T7pCONS	27764.3	29411.2	25231.4	1.6	2	1.8	17352.7	14705.6	14017.5	15358.6	1760.9	0.00214126
TIR2	30739.8	33242	16946	1.3	1.3	1.1	23646	25570.8	15405.4	21540.7	5399.79	0.0102274
TIR2+T7PCONS	32179.4	32182.7	20719	1.65	1.55	1.3	19502.6	20763	15937.7	18734.5	2502.73	0.00171087
Amount (μL) collected for 1 ODU	Amount (μL) collected for 1 ODU			Normalisation value per mL			Pixels/mL
	1	2	3	1	2	3	1	2	3	Average	StDev	ttest
pET28a	666.667	625	714.286	1.5	1.6	1.4	1.31278e+06	2.0158e+06	1.43517e+06	1.58792e+06	375580
T7pCONS	625	500	555.556	1.6	2	1.8	4.44229e+06	5.88224e+06	4.54165e+06	4.95539e+06	804207	0.00277517
TIR2	769.231	769.231	909.091	1.3	1.3	1.1	3.99617e+06	4.32146e+06	1.86406e+06	3.3939e+06	1.33483e+06	0.0870825
TIR2+T7PCONS	606.061	645.161	769.231	1.65	1.55	1.3	5.30959e+06	4.98832e+06	2.69347e+06	4.33046e+06	1.42675e+06	0.0322892

## Sheet: Fig 5a
sfGFP
Gel 1	Density	Normalisation			1	2	3	Average	StDev
1 pET28a Total	2087.45	0.0834572		pET28a Total	0.0834572	0.125094	0.0279985	0.07885	0.0397729
1 pET28a Soluble	2443.69	0.0977		pET28a Soluble	0.0977	0.130795	0.0550762	0.0945237	0.0309935
1 pET28a Insoluble	541.778	0.0216606		pET28a Insoluble	0.0216606	0.00901017	0.0144598	0.0150435	0.00518097
1 TIR2+T7pCONS Total	12581.7	0.503024		TIR2+T7pCONS Total	0.503024	0.71578	0.858359	0.692388	0.146005
1 TIR2+T7pCONS Soluble	12874.2	0.514719		TIR2+T7pCONS Soluble	0.514719	1	1	0.83824	0.228764
1 TIR2+T7pCONS Insoluble	1933.45	0.0773002		TIR2+T7pCONS Insoluble	0.0773002	0.108253	0.0555669	0.0803733	0.0216184
2 pET28a Total	3128.88	0.125094
2 pET28a Soluble	3271.47	0.130795
2 pET28a Insoluble	225.364	0.00901017
2 TIR2+T7pCONS Total	17903.2	0.71578
2 TIR2+T7pCONS Soluble	25012.2	1
2 TIR2+T7pCONS Insoluble	2707.64	0.108253
Gel2
3 pET28a Total	744.577	0.0279985
3 pET28a Soluble	1464.67	0.0550762
3 pET28a Insoluble	384.536	0.0144598
3 TIR2+T7pCONS Total	22826.8	0.858359
3 TIR2+T7pCONS Soluble	26593.5	1
3 TIR2+T7pCONS Insoluble	1477.72	0.0555669

## Sheet: Fig 5b
MTH1
Gel 2	Density	Normalisation			1	2	3	Average	StDev
1 pET28a Total	7138.87	0.241701		pET28a Total	0.241701	0.181042	0.494415	0.30572	0.135707
1 pET28a Soluble	6393.92	0.216479		pET28a Soluble	0.216479	0.121491	0.318037	0.218669	0.0802545
1 pET28a Insoluble	2886.2	0.0977183		pET28a Insoluble	0.0977183	0.117105	0.141043	0.118622	0.0177196
1 TIR2+T7pCONS Total	14970.4	0.506853		TIR2+T7pCONS Total	0.506853	0.828542	1	0.778465	0.204417
1 TIR2+T7pCONS Soluble	9125.48	0.308961		TIR2+T7pCONS Soluble	0.308961	1	0.620067	0.64301	0.282581
1 TIR2+T7pCONS Insoluble	461.607	0.0156286		TIR2+T7pCONS Insoluble	0.0156286	0.182819	0.0640727	0.0875067	0.0702377
2 pET28a Total	5347.27	0.181042
2 pET28a Soluble	3588.35	0.121491
2 pET28a Insoluble	3458.81	0.117105
2 TIR2+T7pCONS Total	24471.8	0.828542
2 TIR2+T7pCONS Soluble	29536	1
2 TIR2+T7pCONS Insoluble	5399.73	0.182819
Gel 1
3 pET28a Total	15160.2	0.494415
3 pET28a Soluble	9751.89	0.318037
3 pET28a Insoluble	4324.76	0.141043
3 TIR2+T7pCONS Total	30662.8	1
3 TIR2+T7pCONS Soluble	19013	0.620067
3 TIR2+T7pCONS Insoluble	1964.65	0.0640727

## Sheet: Fig 5c
Neil3
Gel 1	Density	Normalisation			1	2	3	Average	StDev
1 pET28a Total	7762.7	0.428114		pET28a Total	0.428114	0.443984	0.383826	0.418642	0.0254565
1 pET28a Soluble	982.092	0.0541625		pET28a Soluble	0.0541625	0.0249842	0.0155203	0.0315557	0.0164457
1 pET28a Insoluble	8962.36	0.494276		pET28a Insoluble	0.494276	0.458006	0.508355	0.486879	0.0212101
1 TIR2+T7pCONS Total	14681.3	0.809674		TIR2+T7pCONS Total	0.809674	0.98742	1	0.932365	0.0869074
1 TIR2+T7pCONS Soluble	928.092	0.0511844		TIR2+T7pCONS Soluble	0.0511844	0.043298	0.0121904	0.0355576	0.0168339
1 TIR2+T7pCONS Insoluble	16822.4	0.927757		TIR2+T7pCONS Insoluble	0.927757	1	0.742981	0.890246	0.108228
2 pET28a Total	8050.46	0.443984
2 pET28a Soluble	453.021	0.0249842
2 pET28a Insoluble	8304.7	0.458006
2 TIR2+T7pCONS Total	17904.2	0.98742
2 TIR2+T7pCONS Soluble	785.092	0.043298
2 TIR2+T7pCONS Insoluble	18132.3	1
Gel2
3 pET28a Total	4658.35	0.383826
3 pET28a Soluble	188.364	0.0155203
3 pET28a Insoluble	6169.71	0.508355
3 TIR2+T7pCONS Total	12136.6	1
3 TIR2+T7pCONS Soluble	147.95	0.0121904
3 TIR2+T7pCONS Insoluble	9017.27	0.742981

## Sheet: S-Fig1
	T7lac?	T7 promoter intact?	a	b	c	d	Total		2014	2015	2016	2017	2018	Average	Average T7lac
pET3a-d	N	Y	5340	834	1270	3510	10954	219903	344	279	346	339	309	323.4
pET9a-d	N	Y	782	63	183		1028		67	51	67	64	57	61.2
pET11a-d	Y	N	6130	779	3900	4760	15569		272	248	243	226	206	239	239
pET14b	N	Y	3600				3600		162	129	131	118	108	129.6
pET15b	Y	N	13300				13300		693	756	736	697	627	701.8	701.8
pET16b	Y	N	5680				5680		202	190	190	161	147	178	178
pET17b	N	Y	2830				2830		88	79	66	59	67	71.8
pET19b	Y	N	3200				3200		114	114	93	100	108	105.8	105.8
pET20b	N	Y	3750				3750		126	163	107	132	120	129.6
pET21a-d	Y	N	11600	5870	937	2650	21057		1660	1691	1717	1678	1705	1690.2	1690.2
pET22b	Y	N	14900				14900		615	603	694	654	557	624.6	624.6
pET23a-d	N	Y	3380	2090	262	2080	7812		389	392	407	371	306	373
pET24a-d	Y	N	4590	2110	198	1690	8588		707	588	583	507	519	580.8	580.8
pET25b	Y	N	1160				1160		58	50	43	56	39	49.2	49.2
pET26b	Y	N	2990				2990		134	150	143	161	126	142.8	142.8
pET27b	Y	N	793				793		31	39	22	31	23	29.2	29.2
pET28a-c	Y	N	39900	8960	1580		50440		3492	3492	3713	3894	3897	3697.6	3697.6
pET29a-c	Y	N	2330	1700	258		4288		253	277	249	269	237	257	257
pET30a	Y	N	12500				12500		545	564	554	555	494	542.4	542.4
pET31b	Y	N	573				573		32	37	37	30	33	33.8	33.8
pET32a-c	Y	N	16300	1770	475		18545		1307	1181	1198	1207	1080	1194.6	1194.6
pET32 Ek/LIC	Y	N	434				434		41	27	30	33	30	32.2	32.2
pET32 Xa/LIC	Y	N	306				306		32	15	6	16	17	17.2	17.2
pET33b	Y	N	486				486		30	30	40	30	17	29.4	29.4
pET39b	Y	N	296				296		21	18	27	25	23	22.8	22.8
pET40b	Y	N	182				182		16	17	9	12	12	13.2	13.2
pET41a-c	Y	N	1440	1130	149		2719		150	203	182	169	146	170	170
pET41 Ek/LIC	Y	N	195				195		13	30	10	13	10	15.2	15.2
pET42a-c	Y	N	913	478	329		1720		112	104	128	115	98	111.4	111.4
pET43.1a-c	Y	N	349	70	2		421		27	28	29	26	21	26.2	26.2
pET44a-c	Y	N	317	89	18		424		14	46	26	28	24	27.6	27.6
pET45b	Y	N	504				504		44	47	59	29	54	46.6	46.6
pET46 Ek/LIC	Y	N	509				509		56	46	56	38	34	46	46
pET47b	Y	N	384				384		34	39	43	31	40	37.4	37.4
pET48b	Y	N	107				107		6	15	17	8	10	11.2	11.2
pET49b	Y	N	193				193		11	22	22	19	28	20.4	20.4
pET50b	Y	N	88				88		5	9	9	8	9	8	8
pET51b	Y	N	186				186		19	24	19	19	24	21	21
pET51 Ek/LIC	Y	N	5				5		1	4	2	1	1	1.8	1.8
pET52b	Y	N	318				318		50	33	31	24	30	33.6	33.6
pET52 3C/LIC	Y	N	34				34		6	19	4	4	6	7.8	7.8
pETDuet-1	Y	N	2480				2480		239	248	266	264	289	261.2	261.2
pET-Dest41	Y	N	1				1		0	0	0	0	0	0
pET-Dest42	Y	N	343				343		19	22	26	16	25	21.6
pET-SUMO	Y	N	1230				1230		108	116	115	159	158	131.2
pET-SUMO/CAT	Y	N	24				24		2	4	2	4	2	2.8
pET100/D-TOPO	Y	N	978				978		43	35	49	34	37	39.6
pET100/D/LacZ	Y	N	15				15		0	0	0	1	0	0.2
pET101/D-TOPO	Y	N	741				741		65	51	51	43	32	48.4
pET101/D/LacZ	Y	N	14				14		1	1	1	0	1	0.8
pET102/D-TOPO	Y	N	175				175		14	10	18	6	4	10.4
pET102/D/LacZ	Y	N	5				5		1	0	0	1	0	0.4
pET104-DEST	Y	N	17				17		1	1	2	2	1	1.4
pET104/GW/lacZ	Y	N	1				1		1	0	0	0	0	0.2
pET104.1-DEST	Y	N	9				9		1	2	0	1	1	1
pET104.1/GW/lacZ	Y	N	1				1		1	0	0	0	0	0.2
pET151/D-TOPO	Y	N	470				470		43	38	32	33	34	36
pET151/D/LacZ	Y	N	6				6		1	1	0	0	0	0.4
pET160/D-TOPO	Y	N	6				6		1	0	0	0	0	0.2
pET160-GW/CAT	Y	N	9				9		1	0	0	0	0	0.2
pET161/D-TOPO	Y	N	11				11		2	1	1	2	0	1.2
pET161-DEST	Y	N	17				17		2	0	0	3	2	1.4
pET161-GW/CAT	Y	N	3				3		0	0	0	0	0	0
pET200/D-TOPO	Y	N	210				210		16	20	18	18	11	16.6
pET200/D/LacZ	Y	N	7				7		1	3	0	0	0	0.8
pET300/NT-Dest	Y	N	50				50		4	3	8	8	7	6
pET300/NT-GW/Rac Kinase	Y	N	0				0		0	0	0	0	0	0
pET301/CT-Dest	Y	N	11				11		0	1	0	2	3	1.2
pET302/NT-Dest	Y	N	0				0		0	0	0	0	0	0
pET303/CT-Dest	Y	N	0				0		0	0	0	0	0	0
pET303/CT-His Rac Kinase	Y	N	1				1		0	0	0	0	0	0
pGEX-6P-1-3			8940	1510	1100		11550	59156						12437.8	11027
pGEX-4T-1-3			12500	4120	3400		20020							5 year average number of pubished material containing pET plasmids	5 year average number of pubished material containing "T7lac" pET plasmids
pGEX-1λT			479				479
pGEX-2T			15400				15400
pGEX-5X-1			3680	797	1670		6147
pGEX-3X			5210				5210
pGEX-2TK			350				350
pQE9			3850				3850	32976
pQE16			469				469
pQE30			11800				11800
pQE31			2350				2350
pQE32			2010				2010
pQE40			858				858
pQE60			6330				6330
pQE70			4110				4110
pQE80			1041				1041
pQE81			72				72
pQE82			86				86
pBAD/HisA-C			574	952	69		1595	3003
pBAD/Myc-His			1010				1010
pBAD/gIII			398				398

## Sheet: S-Fig2
C41											OD600 before induction adjusted for blank and dilution
	pET28	T7PCONS	TIR-1	TIR1+T7PCONS	TIR-2	TIR-2+T7PCONS					Postinduction
1	0.492	0.459	0.471	0.482	0.477	0.488					C41
2	0.486	0.49	0.499	0.436	0.49	0.465						pET28	T7PCONS	TIR-1	TIR1+T7PCONS	TIR-2	TIR-2+T7PCONS
3	0.475	0.517	0.485	0.467	0.454	0.522					1	2.09	2.05	2.14	2.12	2.35	2.29
C43											2	2.15	1.99	2.16	2.11	2.16	2.18
	pET28	T7PCONS	TIR-1	TIR1+T7PCONS	TIR-2	TIR-2+T7PCONS					3	1.99	2.01	2.11	2.06	2.14	2.32
1	0.418	0.412	0.384	0.387	0.382	0.435					Average	2.07667	2.01667	2.13667	2.09667	2.21667	2.26333
2	0.416	0.382	0.39	0.404	0.377	0.41					C43
3	0.428	0.423	0.394	0.419	0.395	0.429						pET28	T7PCONS	TIR-1	TIR1+T7PCONS	TIR-2	TIR-2+T7PCONS
Blank	0.096	0.094	0.096	0.097	0.094	0.096	0.0955				1	2.1	1.96	2.03	2.1	2.09	2.18
OD600 before induction adjusted for blank and dilution df=2											2	1.99	1.97	2.01	2.19	2.11	2.24
Preinduction											3	1.99	2.13	1.94	2.21	2.01	2.21
C41											Average	2.02667	2.02	1.99333	2.16667	2.07	2.21
	pET28	T7PCONS	TIR-1	TIR1+T7PCONS	TIR-2	TIR-2+T7PCONS					Fluorescence df=10
1	0.793	0.727	0.751	0.773	0.763	0.785					Postinduction
2	0.781	0.789	0.807	0.681	0.789	0.739					C41
3	0.759	0.843	0.779	0.743	0.717	0.853						pET28	T7PCONS	TIR-1	TIR1+T7PCONS	TIR-2	TIR-2+T7PCONS
											1	21790.7	28302.7	103702	118632	207066	340908
C43											2	17075.2	24582.7	102834	122336	191440	335076
	pET28	T7PCONS	TIR-1	TIR1+T7PCONS	TIR-2	TIR-2+T7PCONS					3	19804.9	26862.5	113373	133893	194425	351485
1	0.645	0.633	0.577	0.583	0.573	0.679					Average	19556.9	26582.6	106636	124954	197644	342490
2	0.641	0.573	0.589	0.617	0.563	0.629					StDev	2367.54	1875.72	5850.19	7959.87	8295.42	8317.73
3	0.665	0.655	0.597	0.647	0.599	0.667					C43
												pET28	T7PCONS	TIR-1	TIR1+T7PCONS	TIR-2	TIR-2+T7PCONS
Fluorescence df=10											1	19411.5	26908.8	89369	104928	168810	181723
Postinduction											2	17738.2	23215	84635.7	108657	154057	165430
C41											3	18158.6	25799.3	82891	110800	162904	174321
	pET28	T7PCONS	TIR-1	TIR1+T7PCONS	TIR-2	TIR-2+T7PCONS					Average	18436.1	25307.7	85631.9	108128	161923	173824
1	2179.07	2830.27	10370.2	11863.2	20706.6	34090.8					StDev	870.488	1895.33	3351.93	2971.89	7425.04	8157.96
2	1707.52	2458.27	10283.4	12233.6	19144	33507.6
3	1980.49	2686.25	11337.3	13389.3	19442.5	35148.5					AU/OD
											C41
												pET28	T7PCONS	TIR-1	TIR1+T7PCONS	TIR-2	TIR-2+T7PCONS
C43											1	10426.2	13806.2	48458.7	55958.6	88113.3	148868
	pET28	T7PCONS	TIR-1	TIR1+T7PCONS	TIR-2	TIR-2+T7PCONS					2	7941.94	12353.1	47608.4	57979.3	88629.7	153705
1	1941.15	2690.88	8936.9	10492.8	16881	18172.3					3	9952.2	13364.4	53731.2	64996.5	90853	151502
2	1773.83	2321.5	8463.57	10865.7	15405.7	16543					Average	9440.11	13174.6	49932.8	59644.8	89198.7	151358
3	1815.86	2579.93	8289.1	11080	16290.4	17432.1					StDev	1318.92	744.908	3316.9	4743.56	1455.78	2421.38
											C43
												pET28	T7PCONS	TIR-1	TIR1+T7PCONS	TIR-2	TIR-2+T7PCONS
											1	9243.6	13729	44024.2	49965.5	80770.1	83359.1
											2	8913.69	11784.3	42107.3	49615.2	73012.7	73852.5
											3	9124.93	12112.4	42727.3	50135.9	81046.8	78878.2
											Average	9094.07	12541.9	42952.9	49905.6	78276.5	78696.6
											StDev	167.101	1041.07	978.136	265.497	4560.69	4755.91
												pET28	T7PCONS	TIR-1	TIR1+T7PCONS	TIR-2	TIR-2+T7PCONS
									Calculate mg/mL (Based on the sfGFP standard curve calculation on theplate reader)	mg/L = Use AU as factor Y	C41	8.49085	12.2253	48.9835	58.6955	88.2494	150.409
									y = 1E+06x + 949.26		C43	8.14481	11.5926	42.0037	48.9563	77.3273	77.7473
										ttest	C41		0.0129478	3.95705e-05	6.03677e-05	2.44979e-07	9.49122e-08
										AU/OD	C43		0.00479165	4.9088e-07	2.3271e-09	1.25033e-05	1.44183e-05
										ttest	C41		0.0157502	1.8181e-05	2.53446e-05	3.65165e-06	3.42338e-07
										AU/mL	C43		0.00466239	4.67577e-06	9.4485e-07	4.88306e-06	5.14886e-06

## Sheet: S-Fig3
mg/L	OD600 df = 5			OD600 minus blank (0.098)			OD600 x 5			Fluorescence (AU)			Fluorescence x 4 (dilution factor)						AU/OD600			Average (AU/OD600)			Calculate mg/mL (Based on the sfGFP standard curve calculation on the plate reader)	mg/mL = Use AU as factor Y	mg/L (mg/mL*1000)	Fold change
	1	2	3	1	2	3	1	2	3	1	2	3	1	2	3	Average AU/mL	StDev	ttest	1	2	3	Average	STDEV	ttest	y = 1E+06x + 949.26
pET15b	0.39	0.375	0.406	0.292	0.277	0.308	1.46	1.385	1.54	445.281	959.633	439.883	1781.12	3838.53	1759.53	2459.73	1194.13		1219.95	2771.5	1142.55	1711.33	918.948		pET15b	0.000762075	0.762075
pET15b T7PCONS	0.382	0.369	0.394	0.284	0.271	0.296	1.42	1.355	1.48	1240.87	1211.55	1115.69	4963.48	4846.22	4462.75	4757.48	261.89	0.0312144	3495.41	3576.54	3015.37	3362.44	303.295	0.0417514	pET15b T7PCONS	0.00241318	2.41318	3.16659
pET15b TIR-2	0.382	0.399	0.409	0.284	0.301	0.311	1.42	1.505	1.555	8319.49	9101.37	7790.62	33277.9	36405.5	31162.5	33615.3	2637.73	4.87905e-05	23435.2	24189.7	20040.2	22555	2210.35	0.000112645	pET15b TIR2	0.0216057	21.6057	28.3512
pET15b TIR-2 T7PCONS	0.39	0.394	0.419	0.292	0.296	0.321	1.46	1.48	1.605	17865.1	19582	20518.5	71460.5	78328.1	82073.9	77287.5	5382.64	1.94155e-05	48945.6	52924.4	51136.4	51002.1	1992.82	2.60779e-06	pET15b TIR2 T7PCONS	0.0500529	50.0529	65.6797

## Sheet: S-Fig4
Fluoescence pre induction					Preinduction OD600 (just prior to fluor measurement)
BL21(DE3) pLysS		1.5hr							AU/OD			Average AU/OD	StDev
	1	2	3		1	2	3		1	2	3
pET28a	36.414	34.958	37.169		0.529	0.486	0.545		68.8355	71.93	68.2	69.6552	1.99554
T7pCONS	32.005	35.097	34.263		0.491	0.494	0.486		65.1833	71.0466	70.5	68.91	3.23893

[truncated: 2 more sheets: S-Fig5, S-Fig6]
